# Supplementary material for: Parenting Science Gang: radical co-creation of research projects led by parents of young children
Source: Res Involv Engagem. 2020 Mar 2;6:9. doi: 10.1186/s40900-020-0181-z (PMC7053073; doi:10.1186/s40900-020-0181-z)
Supplement: Supplementary file 1 — Additional file 1. GRIPP2 Long Form PSG. GRIPP2 Long Form Table of Criteria for Parenting Science Gang Project. [file 40900_2020_181_MOESM1_ESM.xlsx]

## Sheet: Sheet1
GRIPP2 long form: PSG
Section and topic	Item	Reported on page No
Section 1: Abstract of paper
1a: Aim	Report the aim of the study	Abstract (p1)
1b: Methods	Describe the methods used by which patients and the public were involved	Abstract (p1)
1c: Results	Report the impacts and outcomes of PPI in the study	Abstract (p1)
1d:Conclusions	Summarise the main conclusions of the study	Abstract (p1)
1e: Keywords	Include PPI, “patient and public involvement,” or alternative terms as keywords	Keywords (p2)
Section 2: Background to paper
2a: Definition	Report the definition of PPI used in the study and how it links to comparable studies	Background (p5), Method (p6), Discussion (p27)
2b: Theoretical underpinnings	Report the theoretical rationale and any theoretical influences relating to PPI in the study	Background(p5) Discussion (p27)
2c: Concepts and theory development	Report any conceptual or theoretical models, or influences, used in the study	Background(p5) Discussion (p27)
Section 3: Aims of paper
3: Aim	Report the aim of the study	Method(p6)
Section 4: Methods of paper
4a: Design	Provide a clear description of methods by which patients and the public were involved	Method(p6-10)
4b: People involved	Provide a description of patients, carers, and the public involved with the PPI activity in the study	Method(p6-10), Results(p10-11)
4c: Stages of involvement	Report on how PPI is used at different stages of the study	Method(p6-10) Results(p11-26)
4d: Level or nature of involvement	Report the level or nature of PPI used at various stages of the study	Method(p6-10) Results(p11-26)
Section 5: Capture or measurement of PPI impact
5a: Qualitative evidence of impact	If applicable, report the methods used to qualitatively explore the impact of PPI in the study	Discussions(p27-29)
5b: Quantitative evidence of impact	If applicable, report the methods used to quantitatively measure or assess the impact of PPI	Discussion(p28)
5c: Robustness of measure	If applicable, report the rigour of the method used to capture or measure the impact of PPI	N/A
Section 6: Economic assessment
6: Economic assessment	If applicable, report the method used for an economic assessment of PPI	N/A
Section 7: Study results
7a: Outcomes of PPI	Report the results of PPI in the study, including both positive and negative outcomes	Results(p11-26), Discussion(p30-31)
7b: Impacts of PPI	Report the positive and negative impacts that PPI has had on the research, the individuals involved (including patients and researchers), and wider impacts	Results(p11-26), Discussion(p27-31)
7c: Context of PPI	Report the influence of any contextual factors that enabled or hindered the process or impact of PPI	Results(p10), Discussion(p30-31)
7d: Process of PPI	Report the influence of any process factors, that enabled or hindered the impact of PPI	Results(p10), Discussion(p30-31)
7ei: Theory development	Report any conceptual or theoretical development in PPI that have emerged	N/A
7eii: Theory development	Report evaluation of theoretical models, if any	N/A
7f: Measurement	If applicable, report all aspects of instrument development and testing (eg, validity, reliability, feasibility, acceptability, responsiveness, interpretability, appropriateness, precision)	N/A
7 g: Economic assessment	Report any information on the costs or benefit of PPI	N/A
Section 8: Discussion and conclusions
8a: Outcomes	Comment on how PPI influenced the study overall. Describe positive and negative effects	Discussion (p30-31)
8b: Impacts	Comment on the different impacts of PPI identified in this study and how they contribute to new knowledge	Results(p11-26)
8c: Definition	Comment on the definition of PPI used (reported in the Background section) and whether or not you would suggest any changes	Discussion(p27, 30-31)
8d: Theoretical underpinnings	Comment on any way your study adds to the theoretical development of PPI	N/A
8e: Context	Comment on how context factors influenced PPI in the study	Discussion(p31)
8f: Process	Comment on how process factors influenced PPI in the study	Discussion(p30-31)
8 g: Measurement and capture of PPI impact	If applicable, comment on how well PPI impact was evaluated or measured in the study	N/A
8 h: Economic assessment	If applicable, discuss any aspects of the economic cost or benefit of PPI, particularly any suggestions for future economic modelling.	N/A
8i: Reflections/critical perspective	Comment critically on the study, reflecting on the things that went well and those that did not, so that others can learn from this study	Discussion(p30-31) Conclusions(31-32)
